# Supplementary material for: Shaping the Future of Research: a perspective from junior scientists
Source: F1000Res. 2015 Jan 9;3:291. Originally published 2014 Nov 28. [Version 2] doi: 10.12688/f1000research.5878.2 (PMC4304227; doi:10.12688/f1000research.5878.2)
Supplement: Update 1. Dataset of Future of Research Symposium — Legends describing each file can be found in the text file provided. Two new files have been added (Appendices 1A and 4), one file has been renamed (Appendix 1 has become Appendix 1B) and one file has been modified (Appendix 3). [file f1000research-3-6420-s0000.tgz]

Archive with 1 entries (1 files):
- c07d938a-3bae-4814-adde-c49e101f85f8_Dataset_of_Future_of_Research_Symposium_update_1.zip
